# Supplementary material for: Myelin-Independent Therapeutic Potential of Canine Glial-Restricted Progenitors Transplanted in Mouse Model of Dysmyelinating Disease
Source: Cells. 2021 Nov 1;10(11):2968. doi: 10.3390/cells10112968 (PMC8616327; doi:10.3390/cells10112968)
Supplement: Supplementary file 1 [file cells-10-02968-s001.zip]

Archive with 1 entries (1 files):
- cells-1359982-supplementary.pdf
